# Supplementary material for: Combined Ultrasound and Pulsed Electric Fields in Continuous-Flow Industrial Olive-Oil Production
Source: Foods. 2022 Oct 28;11(21):3419. doi: 10.3390/foods11213419 (PMC9659190; doi:10.3390/foods11213419)
Supplement: Supplementary file 1 [file foods-11-03419-s001.zip]

Archive with 1 entries (1 files):
- foods-1965047-supplementary.pdf
